# Supplementary material for: Long-term trends in heavy metal contamination of marine sediments in the Arabian Gulf: A meta-analysis
Source: Environ Monit Assess. 2025 Jul 8;197(8):873. doi: 10.1007/s10661-025-14348-0 (PMC12238209; doi:10.1007/s10661-025-14348-0)
Supplement: Supplementary file 2 — Supplementary file2 (XLSX 50 KB) [file 10661_2025_14348_MOESM2_ESM.xlsx]

## Sheet: CF
Title: Long-Term Trends in Heavy Metal Contamination of Marine Sediments in the Arabian Gulf: A Meta-Analysis
Table S2 Temporal variations in CF and Igeo values of Arabian gulf over a period of 1991-2024
Country	Year of study	Latitude	Longitude	As	CF- As	Igeo	Al	CF-Al	Igeo	Cd	CF-Cd	Igeo	Cr	Cf-Cr	Igeo	Co	Cf-co	Igeo	Cu	CF-Cu	Igeo	Fe	CF-Fe	igeo	Mn	CF-Mn	Igeo	Ni	CF-Ni	Igeo	Pb	CF-Pb	Igeo	V	CF-V	Igeo	Zn	CF-Zn	Igeo	Reference
Qatar	2003	26.1777	51.4829		0	#NUM!		0	#NUM!		0	#NUM!	2.9	0.0828571	-4.17819	9.2	0.92	-0.705257	114	4.56	1.60407	112100	32028.6	14.3821	792	1.32	-0.184425	42.7	2.135	0.509274	750	37.5	4.64386		0	#NUM!	1690	23.8028	3.9881	Ahmed, M.&Abdel-Moati, M. 2003
Qatar	2022	25.3471	51.5456	2.56	1.70667	0.186219	6500	808.458	9.07407	0.52	5.30612	1.8227	13.3	0.38	-1.98089	0.99	0.099	-3.92139	4.82	0.1928	-2.95979	1972	563.429	8.55313	28.2	0.047	-4.99616	11.4	0.57	-1.39593		0	#NUM!	8.46	0.141	-3.4112	6.98	0.0983099	-3.93148	Hasna et al., 2024
Qatar	2001	25.3343	50.7641	4.375	2.91667	0.959358	7176.8	892.637	9.21697	0.07	0.714286	-1.07039	27.08	0.773714	-0.95509	1.32	0.132	-3.50635	4.37	0.1748	-3.10119	3283	938	9.28848	70.14	0.1169	-3.68162	11.23	0.5615	-1.4176	2.42	0.121	-3.63188	17.2	0.286667	-2.38752		0	#NUM!	demora 2004
Qatar	2018	25.1953	50.7702	1.43	0.953333	-0.65391		0	#NUM!	0.26	2.65306	0.822695	12.2	0.348571	-2.10544	0.75	0.075	-4.32193	4.72	0.1888	-2.99003			#NUM!	53.17	0.0886167	-4.08124	6.22	0.311	-2.26998	2.08	0.104	-3.85031	7.73	0.128833	-3.54138	8.32	0.117183	-3.67813	Castillo et al.2024
Qatar	2012				0	#NUM!					0	#NUM!		0	#NUM!		0	#NUM!	2.7	0.108	-3.79586			#NUM!		0	#NUM!	2.26	0.113	-3.73057		0	#NUM!	6.21	0.1035	-3.85726	6.49	0.0914085	-4.03649	Al- Naimi et al., 2015
Qatar	2018			5.8	3.86667	1.36613				0.034	0.346939	-2.11221	9.94	0.284	-2.401	1.68	0.168	-3.15843	5.57	0.2228	-2.75114	3184	909.714	9.24431	68.86	0.114767	-3.70819	10.15	0.5075	-1.56348	13.8	0.69	-1.12029				7.44	0.104789	-3.83941	Alshuiael et al., 2022
Iran (MPAs)	2022	27.4724	52.671	6.71	4.47333	1.57639	24700	3072.14	11.0001		0	#NUM!	88.67	2.53343	0.756129	7.5	0.75	-1	12.5	0.5	-1.58496	10200	2914.29	10.924	327.3	0.5455	-1.45931	54.83	2.7415	0.870003	14.65	0.7325	-1.03406	37.5	0.625	-1.26303	24.4	0.343662	-2.1259	Ghaemi et al., 2023
Persian gulf	2017	28.4177	51.1704		0	#NUM!		0	#NUM!	0.53	5.40816	1.85018	18.89	0.539714	-1.47469		0	#NUM!	2.03	0.0812	-4.20734	59.84	17.0971	3.51072		0	#NUM!	20.13	1.0065	-0.575615	9.51	0.4755	-1.65745		0	#NUM!	47.99	0.675915	-1.15005	Mirzaei et al., 2020
Hormuz Strait	2015	27.1682	56.4875		0	#NUM!		0	#NUM!		0	#NUM!	40.03	1.14371	-0.391236		0	#NUM!	30.12	1.2048	-0.316169	18388	5253.71	11.7742		0	#NUM!	34.05	1.7025	0.182692	7.73	0.3865	-1.95642		0	#NUM!		0	#NUM!	Janadeleh et al., 2018
Persian Gulf	2004	26.1433	57.1483	7	4.66667	1.63743		0	#NUM!	0.2	2.04082	0.444184		0	#NUM!	14	1.4	-0.0995357	20	0.8	-0.906891		0	#NUM!	357	0.595	-1.334	111	5.55	1.88753	7	0.35	-2.09954		0	#NUM!	37	0.521127	-1.52526	Agahet al., 2012
Iran	2005	29.2997	50.6496		0	#NUM!		0	#NUM!	2.894	29.5306	4.29918		0	#NUM!		0	#NUM!		0	#NUM!			#NUM!		0	#NUM!	64.897	3.24485	1.11319	90.479	4.52395	1.59262	52.003	0.866717	-0.79133		0	#NUM!	Pourang etal., 2005
Iran	2017	25.359	60.3991	6.2	4.13333	1.46234	45000	5597.01	11.8655	2.29	23.3673	3.96146	92.3	2.63714	0.814013	13	1.3	-0.206451	14.1	0.564	-1.4112	31000	8857.14	12.5277	422	0.703333	-1.09268	58	2.9	0.95109	9.2	0.46	-1.70526	45.5	0.758333	-0.984058	39.6	0.557746	-1.42728	Agah, 2021
PERSIAN GULF	2012	27.9875	51.5469	5.16	3.44	1.19745	24510.6	3048.58	10.989	0.11	1.12245	-0.418313	58.48	1.67086	0.155626	6.9	0.69	-1.12029	17.18	0.6872	-1.12616	17285	4938.57	11.6849	264.99	0.44165	-1.76399	57.77	2.8885	0.945358	8.07	0.4035	-1.89432	39.9	0.665	-1.17354	55.53	0.782113	-0.939514	Aghadadashi et al., 2018
PG &Gulf of oman	2016	27.2174	56.3062		0	#NUM!	19000	2363.18	10.6216		0	#NUM!	210	6	2	8	0.8	-0.906891	15	0.6	-1.32193	25000	7142.86	12.2173		0	#NUM!	32	1.6	0.0931094	26	1.3	-0.206451	64	1.06667	-0.491853	30	0.422535	-1.82782	Irandoost et al., 2021
Iranian coasts of the Oman Sea	2008	25.2873	60.3541		0	#NUM!		0	#NUM!		0	#NUM!		0	#NUM!		0	#NUM!	38.28	1.5312	0.0297002		0	#NUM!		0	#NUM!	26.9	1.345	-0.157356	50.37	2.5185	0.747602		0	#NUM!		0	#NUM!	Peer & Safahieh,2011
Iranian coasts of the Oman Sea	2012	25.2873	60.3541		0	#NUM!		0	#NUM!		0	#NUM!		0	#NUM!		0	#NUM!	16.45	0.658	-1.1888		0	#NUM!		0	#NUM!	14.68	0.734	-1.03111	13.56	0.678	-1.14561		0	#NUM!		0	#NUM!	Peer & Safahieh,2012
Iran(Oman sea)	2016	25.2956	60.6339	13.22	8.81333	2.55473		0	#NUM!		0	#NUM!	185.01	5.286	1.81721	8.91	0.891	-0.751465	14.16	0.5664	-1.40507			#NUM!		0	#NUM!	40.51	2.0255	0.433316	12.87	0.6435	-1.22095	47.21	0.786833	-0.930833	37.86	0.533239	-1.49211	Agah et al., 2016
Iran	2013	23.6315	58.5159	7.4	4.93333	1.7176	49000	6094.53	11.9883	0.12	1.22449	-0.292782	322	9.2	2.61667		0	#NUM!	30.4	1.216	-0.302819	27100	7742.86	12.3337	596	0.993333	-0.594613	63.9	3.195	1.09085	240	12	3		0	#NUM!	67	0.943662	-0.66862	Hamzeh et al., 2013
northern parts of the Persian Gulf and the Strait	2021	27.5834	52.2171	3.9	2.6	0.793549		0	#NUM!		0	#NUM!	72.9	2.08286	0.473601	9.4	0.94	-0.67423	17.5	0.7	-1.09954	14000	4000	11.3808		0	#NUM!	59.8	2.99	0.995183	12.1	0.605	-1.30996	43.4	0.723333	-1.05223	35.7	0.502817	-1.57686	Aali et al., 2024
Imam Khomeini Port, Persian Gulf, Iran	2010	30.0959	49.255		0	#NUM!	30572.8	3802.59	11.3078		0	#NUM!		0	#NUM!		0	#NUM!	15.432	0.61728	-1.28097	24319.6	6948.46	12.1775	321.3	0.5355	-1.486	56.04	2.802	0.901494	6.524	0.3262	-2.20113	31.52	0.525333	-1.51366	48.16	0.67831	-1.14495	Abdollahi et al., 2013
Iran	2019	27.4654	52.6139		0	#NUM!		0	#NUM!	19.45	198.469	7.04781	34.2	0.977143	-0.618321		0	#NUM!	465	18.6	3.63227		0	#NUM!		0	#NUM!	7.09	0.3545	-2.0811	1347.44	67.372	5.48911		0	#NUM!	427.16	6.01634	2.00392	Arfaeinia et al., 2019
Iran	2020	27.4654	52.6139		0	#NUM!		0	#NUM!	1.73	17.6531	3.55688	5.3	0.151429	-3.30825		0	#NUM!	79.9	3.196	1.0913		0	#NUM!		0	#NUM!	2.55	0.1275	-3.55639	64.09	3.2045	1.09514		0	#NUM!	97.45	1.37254	-0.128119	Arfaeinia et al., 2019
Iran	2021	27.4654	52.6139		0	#NUM!		0	#NUM!	5.06	51.6327	5.10525	11.09	0.316857	-2.24306		0	#NUM!	116.84	4.6736	1.63957		0	#NUM!		0	#NUM!	7.45	0.3725	-2.00965	164.89	8.2445	2.45847		0	#NUM!	247.88	3.49127	1.21879	Arfaeinia et al., 2019
Iran	2022	27.4654	52.6139		0	#NUM!		0	#NUM!	0.83	8.46939	2.4973	1.94	0.0554286	-4.75819		0	#NUM!	6.34	0.2536	-2.56434		0	#NUM!		0	#NUM!	1.18	0.059	-4.6681	3.18	0.159	-3.23786		0	#NUM!	27.43	0.386338	-1.95703	Arfaeinia et al., 2019
PG	2020	27.6607	52.3455		0	#NUM!		0	#NUM!		0	#NUM!		0	#NUM!		0	#NUM!	11.59	0.4636	-1.69401		0	#NUM!	121.47	0.20245	-2.88932	11.51	0.5755	-1.38207	5.3	0.265	-2.5009		0	#NUM!		0	#NUM!	Allami et al., 2020
PG	2021	27.8339	52.0638		0	#NUM!		0	#NUM!		0	#NUM!		0	#NUM!		0	#NUM!	12.56	0.5024	-1.57805		0	#NUM!	131.59	0.219317	-2.77388	10.81	0.5405	-1.4726	4.88	0.244	-2.62001		0	#NUM!		0	#NUM!	Allami et al., 2021
											F	#NUM!														0
KSA	1998	26.6099	51.0397		0	#NUM!		0	#NUM!		0	#NUM!	32	0.914286	-0.714246		0	#NUM!	10	0.4	-1.90689	5300	1514.29	9.97946	133	0.221667	-2.7585	42	2.1	0.485427		0	#NUM!	21	0.35	-2.09954	26	0.366197	-2.03427	Basaham and El-Sayed (1998)
KSA	2018	27.0562	49.6633	30.61	20.4067	3.76601	1887.07	234.71	7.28977	2.13	21.7347	3.85697	63.79	1.82257	0.281013	4.01	0.401	-1.90329	297.29	11.8916	2.98691	8474.21	2421.2	10.6565	111.57	0.18595	-3.01198	77.07	3.8535	1.36121	5.25	0.2625	-2.51457	603	10.05	2.74416	48.26	0.679718	-1.14195	El-sorogy et al., 2018
KSA	2018	27.302	49.5579	23.745	15.83	3.39963	1991.7	247.724	7.36763	1.6715	17.0561	3.50726	50.65	1.44714	-0.0517552	3.94	0.394	-1.92869	209.8	8.392	2.48405	7946.9	2270.54	10.5639	122.5	0.204167	-2.87714	81.05	4.0525	1.43385	4.395	0.21975	-2.77103	759.15	12.6525	3.07639	28.35	0.399296	-1.90943	Al-Kahtany et al., 2018
KSA	2016	26.495	50.1837	283	188.667	6.97473	30015	3733.21	11.2812		0	#NUM!	4090	116.857	6.28364		0	#NUM!	769	30.76	4.35802	39292	11226.3	12.8696	1354	2.25667	0.589231	3.07	0.1535	-3.28865	9.35	0.4675	-1.68192		0	#NUM!		0	#NUM!	Alshahri et al., 2016
KSA	2021	27.2314	49.543	2.47	1.64667	0.134586		0	#NUM!		0	#NUM!	7.86	0.224571	-2.73972	1.43	0.143	-3.39088	4.14	0.1656	-3.17919	4808.33	1373.81	9.839		0	#NUM!	13	0.65	-1.20645	3.5	0.175	-3.09954	6.67	0.111167	-3.75417	6.89	0.0970423	-3.95021	El-Sorogy et al., 2022
KSA	2023	27.2965	49.4662	2.47	1.64667	0.134586		0	#NUM!		0	#NUM!	7.86	0.224571	-2.73972	1.43	0.143	-3.39088	4.14	0.1656	-3.17919	4808	1373.71	9.8389		0	#NUM!	13	0.65	-1.20645	3.5	0.175	-3.09954	6.67	0.111167	-3.75417	6.89	0.0970423	-3.95021	Al-Kahtany&El-Sorogy, 2023
Abu Aii area of the Gulf	1993	27.3299	49.9	1.08	0.72	-1.05889		0	#NUM!	4.14	42.2449	4.81574	15.42	0.440571	-1.76751		0	#NUM!	9.06	0.3624	-2.04931		0	#NUM!	35.78	0.0596333	-4.6527	32.42	1.621	0.111922	1.54	0.077	-4.28396	7.96	0.132667	-3.49908	8.86	0.124789	-3.5874	AL-ARFA& ALAM, 1993
Al-Khafji,KSA	2023	28.3016	48.5336	2.38	1.58667	0.0810366		0	#NUM!		0	#NUM!	8.68	0.248	-2.59655		0	#NUM!	2.44	0.0976	-3.94194		0	#NUM!		0	#NUM!	11.76	0.588	-1.35107	2.57	0.1285	-3.54512		0	#NUM!	6.18	0.0870423	-4.1071	Alzahrani et al., 2023
Al-Khobar area, Saudi Arabia	2016	26.2136	50.2229	1.65	1.1	-0.447459	2041	253.856	7.4029	0.24	2.44898	0.707218	50.88	1.45371	-0.0452188	4.48	0.448	-1.74339	180.06	7.2024	2.26352	7681.9	2194.83	10.5149	116.06	0.193433	-2.95505	75.94	3.797	1.3399	5.22	0.261	-2.52284	250.24	4.17067	1.47532	53.53	0.753944	-0.992434	Alharbi (2017)
											F	#NUM!														0
											F	#NUM!														0
UAE,OmanFujairah (F), Khor Fakan (KF) and Dibba (D).	2017	25.0616	56.3598	15.14	10.0933	2.75037		0	#NUM!	5.02	51.2245	5.0938	156.565	4.47329	1.57637	24.4643	2.44643	#NUM!	9.00434	0.360174	-2.0582	21469.9	6134.26	11.9977	254.847	0.424745	-1.82029	497.46	24.873	4.05155	11.6226	0.58113	-1.36803	19.4	0.323333	-2.21387	17.1552	0.241623	-2.63413	Tokhi et al., 2017
UAE	2015	24.5105	54.5864	2.8535	1.90233	0.342808		0	#NUM!	0.1	1.02041	-0.555816		0	#NUM!	4.1	0.41	-1.87127	3.8	0.152	-3.30282			#NUM!		0	#NUM!	30.3732	1.51866	0.0178371	1.9	0.095	-3.98089		0	#NUM!	8.2	0.115493	-3.69909	Al Rashidi et al., 2015
uae	2001	25.1111	55.1549	3.06666	2.04444	0.446743	10219	1271.02	9.72681	0.071666	0.731286	-1.03646	107.4	3.06857	1.0326	9.64	0.964	-0.637857	2.34333	0.0937333	-4.00026	8665.67	2475.9	10.6888	188.8	0.314667	-2.25307	197.233	9.86167	2.71687	2.28	0.114	-3.71786	16.05	0.2675	-2.48735		0	#NUM!	De Mora et al. (2004)
UAE	2008	24.1357	52.7984		0	#NUM!	7000	870.647	9.18098		0	#NUM!		0	#NUM!		0	#NUM!	5.71	0.2284	-2.71533	3600	1028.57	9.42146	70	0.116667	-3.6845	8.89	0.4445	-1.75471		0	#NUM!	15.44	0.257333	-2.54325	21.67	0.305211	-2.29708	El-Gawad et al., 2008
Abudhabi	1998	24.1283	52.7815		0	#NUM!		0	#NUM!	5.9	60.2041	5.32683	10.7	0.305714	-2.29471	10.7	1.07	-0.487352	3.5	0.14	-3.42146		0	#NUM!	112.7	0.187833	-2.99744	2.4	0.12	-3.64386	23.8	1.19	-0.334001		0	#NUM!	10.9	0.153521	-3.28845	Shriadah et al.,1998
Dubai	1998	25.2091	55.2757		0	#NUM!		0	#NUM!	5.3	54.0816	5.1721	10.8	0.308571	-2.28129	10.4	1.04	-0.528379	3.8	0.152	-3.30282		0	#NUM!	116.9	0.194833	-2.94465	27.2	1.36	-0.141356	28.1	1.405	-0.0943924		0	#NUM!	42	0.591549	-1.34239	Shriadah et al.,1998
Sharjah	1998	25.3576	55.4321		0	#NUM!		0	#NUM!	5.7	58.1633	5.27707	18.8	0.537143	-1.48158	12.8	1.28	-0.228819	29.3	1.172	-0.35599		0	#NUM!	110.1	0.1835	-3.03111	20.6	1.03	-0.542318	43.6	2.18	0.539366		0	#NUM!	300.3	4.22958	1.49555	Shriadah et al., 1998
Umm al-Quwain	1998	25.5537	55.5662		0	#NUM!		0	#NUM!	5.8	59.1837	5.30216	9.1	0.26	-2.52838	10.5	1.05	-0.514573	18.2	0.728	-1.04295		0	#NUM!	82.4	0.137333	-3.44921	17.1	0.855	-0.810966	25.4	1.27	-0.240134		0	#NUM!	18.7	0.26338	-2.50974	Shriadah et al., 1998
Ras al-khaima	1998	25.8073	55.9655		0	#NUM!		0	#NUM!	5	51.0204	5.08804	8.6	0.245714	-2.60991	9.9	0.99	-0.599462	16.9	0.676	-1.14987		0	#NUM!	61.1	0.101833	-3.88068	17.8	0.89	-0.753085	26.3	1.315	-0.1899		0	#NUM!	13.6	0.191549	-2.96917	Shriadah et al., 1998
SHUAIBAINDUSTRIALAREA,Kuwait	1994	29.0243	48.1399		0	#NUM!		0	#NUM!	0.02	0.204082	-2.87774	55.5	1.58571	0.0801703		0	#NUM!		0	#NUM!			#NUM!		0	#NUM!	30.8	1.54	0.0379679	1.95	0.0975	-3.94342	17.3	0.288333	-2.37915		0	#NUM!	S. AI-Muzaini and P. G. Jacob,1996
Kuwait	2019	29.811	48.3809		0	#NUM!		0	#NUM!		0	#NUM!	67.9	1.94	0.371094	8.31	0.831	-0.852042	13.7	0.548	-1.45271			#NUM!		0	#NUM!	61.1	3.055	1.02621	5.99	0.2995	-2.32433		0	#NUM!	41.6	0.585915	-1.3562	Al shemmari etal., 2019
Kuwait, Qaruh Islans	1991	28.8175	48.7766	32.6	21.7333	3.85688		0	#NUM!	0.77	7.85714	2.38904	2.85	0.0814286	-4.20328	0.91	0.091	-4.04295	1.2	0.048	-4.96578	2792	797.714	9.05477	11.7	0.0195	-6.26534	15	0.75	-1	1.03	0.0515	-4.86425	13.2	0.22	-2.76939	1.28	0.0180282	-6.37857	Fowler et al. (1993)
Kuwait	2014	29.4598	47.9614	4.734	3.156	1.07313		0	#NUM!	0.268	2.73469	0.866417	175.61	5.01743	1.74199		0	#NUM!	34.2828	1.37131	-0.129407			#NUM!		0	#NUM!	138.51	6.92552	2.20696	14.6	0.73	-1.03899		0	#NUM!	89.4552	1.25993	-0.251617	Lyons et al., 2015
Coastal Area of the Three Refineries,Kuwait	2017	29.0886	48.1468		0	#NUM!		0	#NUM!	1.44	14.6939	3.29218	36.48	1.04229	-0.525212		0	#NUM!	16.48	0.6592	-1.18617	9743	2783.71	10.8578		0	#NUM!	42.46	2.123	0.501142	5.22	0.261	-2.52284	26.38	0.439667	-1.77048	36.62	0.515775	-1.54015	Al-Qattan F., Al-Sarawi M., 2017
						0					F	#NUM!														0
Arabian Gulf	1998	25.6025	52.7308		0	#NUM!	0.87	0.108209	-3.79307		0	#NUM!	38	1.08571	-0.466318		0	#NUM!	9	0.36	-2.05889	6900	1971.43	10.3601	165	0.275	-2.44746	30	1.5	0		0	#NUM!	19	0.316667	-2.24393	22	0.309859	-2.27528	Basaham and El-Sayed (1998
Western arabian gulf coastal area	2022	26.2687	50.6638		0	0		0	#NUM!	0.168	1.71429	0.192645	6.844	0.195543	-2.93941		0	#NUM!	2.294	0.09176	-4.03095	1460	417.143	8.11944	34.3	0.0571667	-4.71364	3.932	0.1966	-2.93163	0.919	0.04595	-5.02875		0	#NUM!	6.939	0.0977324	-3.93998	Amin et al., 2022
											F	#NUM!												#NUM!		0
Baharin	2004	26.0563	50.575	5	3.33333	1.152	4326.25	538.091	8.48674	0.08225	0.839286	-0.837729	17.79	0.508286	-1.56125	0.898	0.0898	-4.0621	14.135	0.5654	-1.40762	2495.5	713	8.8928	44	0.0733333	-4.35435	9.02	0.451	-1.73376	28.8407	1.44204	-0.0568538	12.2775	0.204625	-2.87391	21.41	0.301549	-2.3145	De Mora et al. (2004
Kingdom of Bahrain	2019	26.2706	50.556	5.173	3.44867	1.20108		0	#NUM!	0.2673	2.72755	0.862644	41.53	1.18657	-0.338164		0	#NUM!	55.42	2.2168	0.563516			#NUM!		0	#NUM!	24.896	1.2448	-0.269049	29.516	1.4758	-0.0234653		0	#NUM!	68.1142	0.959355	-0.644826	Bersuder et al., 2020
Baharin	2003	26.0362	50.6309		0	#NUM!		0	#NUM!	0.25115	2.56276	0.772733	42.93	1.22657	-0.290331		0	#NUM!	36.17	1.4468	-0.052097			#NUM!	43.47	0.07245	-4.37183	13.21	0.6605	-1.18333	20.35	1.0175	-0.559934		0	#NUM!	38.35	0.540141	-1.47355	Juma et al., 2005
					0	#NUM!					F	#NUM!		0	#NUM!		0							#VALUE!		0				#NUM!
Oman	2014	23.6315	58.5159		0	#NUM!		0	#NUM!	1.8	18.3673	3.61411		0	#NUM!		0	#NUM!	13.6	0.544	-1.46328		0	#NUM!		0	#NUM!		0	#NUM!	10.5	0.525	-1.51457	42	0.7	-1.09954		0	#NUM!	Al-Husaini et al., 2014
Oman	2004	23.6392	58.4912	2.505	1.67	0.154886	7072			0.16	1.63265	0.122256	70.96	2.02743	0.434689	3.07183	0.307183	-2.28779	2.7715	0.11086	-3.75815	5429.83	1551.38	10.0144	0.00443	7.38333e-06	-17.6323	122.383	6.11917	2.02837	37.5383	1.87692	0.323402	1.11017	0.0185028	-6.34108	20.02	0.281972	-2.41134	De Mora et al. (2004
Iraq	2014	29.8163	48.6329		0	#NUM!					0	#NUM!		0	#NUM!	13.67	1.367	-0.133949	28.5	1.14	-0.395929	37010	10574.3	12.7833		0	#NUM!	95.5	4.775	1.67054	12	0.6	-1.32193				56	0.788732	-0.927355	Al-Jaberi and Al-Dabbas,2014
Iraq	2014	29.8385	48.3972	39.942	26.628	4.14991				5.253	53.602	5.15925		0	#NUM!		0	#NUM!		0	#NUM!		0	#NUM!		0	#NUM!		0	#NUM!	54.877	2.74385	0.871239					0	#NUM!	Abdulnabi et al., 2019
Iraq	2006	29.8897	48.3569								0	#NUM!		0	#NUM!	30.14	3.014	1.00672	14.04	0.5616	-1.41735	7147.05	2042.01	10.4108	507.01	0.845017	-0.827911	44.98	2.249	0.584321		0	#NUM!				43.46	0.612113	-1.29309	Al-Saad et al., 2007

## Sheet: PLI
Title:Long-Term Trends in Heavy Metal Contamination of Marine Sediments in the Arabian Gulf: A Meta-Analysis
Table S2 Levels of pollution load of HMs in sediments of the Gulf
Country	Year of study	CF- As	CF-Al	CF-Cd	Cf-Cr	Cf-co	CF-Cu	CF-Fe	CF-Mn	CF-Ni	CF-Pb	CF-V	CF-Zn	PLI
Kuwait	1991	21.7333	0	7.85714	0.0814286	0.091	0.048	0	0.0195	0.75	0.0515	0.22	0.0180282	0.211774
KSA	1993	0.72	0	42.2449	0.440571	0	0.3624	0	0.0596333	1.621	0.077	0.132667	0.124789	0.43842
Kuwait	1994	0	0	0.204082	1.58571	0	0	2783.71	0	1.54	0.0975	0.288333	0	1.84153
KSA	1998	0	0	0	0.914286	0	0.4	1971.43	0.221667	2.1	0	0.35	0.366197	1.71149
Arabian Gulf	1998	0	0.108209	0	1.08571	0	0.36	6134.26	0.275	1.5	0	0.316667	0.309859	1.3417
Abudhabi, UAE	1998	0	0	60.2041	0.305714	1.07	0.14	0	0.187833	0.12	1.19	0	0.153521	0.571334
Dubai,UAE	1998	0	0	54.0816	0.308571	1.04	0.152	0	0.194833	1.36	1.405	0	0.591549	0.93437
Sharjah,UAE	1998	0	0	58.1633	0.537143	1.28	1.172	0	0.1835	1.03	2.18	0	4.22958	1.73386
UAE	1998	2.04444	1271.02	0.731286	3.06857	0.964	0.0937333	1028.57	0.314667	9.86167	0.114	0.2675	0	2.68028
Umm al-Quwain,UAE	1998	0	0	59.1837	0.26	1.05	0.728	0	0.137333	0.855	1.27	0	0.26338	0.907984
Qatar	1998	2.91667	892.637	0.714286	0.773714	0.132	0.1748	713	0.1169	0.5615	0.121	0.286667	0	1.43686
Ras al-khaima,UAE	1998	0	0	51.0204	0.245714	0.99	0.676	0	0.101833	0.89	1.315	0	0.191549	0.813355
uae	2001	2.04444	1271.02	0.731286	3.06857	0.964	0.0937333	2475.9	0.314667	9.86167	0.114	0.2675		2.68028
Baharin	2003	0	0	2.56276	1.22657	0	1.4468	1514.29	0.07245	0.6605	1.0175	0	0.540141	1.91534
Qatar	2003	0	0	0	0.0828571	0.92	4.56	0	1.32	2.135	37.5	0	23.8028	2.63175
Iran	2004	4.66667	0	2.04082	0	1.4	0.8	0	0.595	5.55	0.35	0	0.521127	1.26177
Baharin	2004	3.33333	538.091	0.839286	0.508286	0.0898	0.5654	1551.38	0.0733333	0.451	1.44204	0.204625	0.301549	1.53959
Oman	2004	1.67	879.602	1.63265	2.02743	0.307183	0.11086	17.0971	0.203972	1.87692	0.0555083	0.333667	0	1.31347
Iran	2005	0	0	29.5306	0	0	0	8857.14	0	3.24485	4.52395	0.866717	0	20.1572
Iraq	2006			0	0	3.014	0.5616	2042.01	0.845017	2.249	0		0.612113	5.25851
Iran	2008	0	0	0	0	0	1.5312	0	0	1.345	2.5185	0	0	1.73101
UAE	2008	0	870.647	0	0	0	0.2284	0	0.116667	0.4445	0	0.257333	0.305211	0.965478
Iran	2010	0	3802.59	0	0	0	0.61728	0	0.5355	2.802	0.3262	0.525333	0.67831	2.36136
Iran	2012	3.44	3048.58	1.12245	1.67086	0.69	0.6872	0	0.44165	2.8885	0.4035	0.665	0.782113	2.03635
Iran	2012	0	0	0	0	0	0.658	0	0	0.734	0.678	0	0	0.689261
Qatar	2012						0.108			0.113		0.1035	0.09141	0.103659
Iran	2013	4.93333	0.609453	1.22449	9.2	0	1.216	4000	0.993333	3.195	12	0	0.943662	4.75596
Kuwait	2014	3.156	0	2.73469	5.01743	0	1.37131	797.714	0	6.92552	0.73	0	1.25993	4.84121
Oman	2014	0	0	18.3673	0	0	0.544	0	0	0	0.525	0.7	0	1.38429
Iraq	2014			0	0	1.367	1.14	10574.3	0	4.775	0.6		0.788732	5.7787
Iraq	2014	26.628		53.602	0	0	0	0	0	0	2.74385		0	15.7626
Iran	2015	0	0	0	1.14371	0	1.2048	0	0	1.7025	0.3865	0	0	0.975815
UAE	2015	1.90233	0	1.02041	0	0.41	0.152	2475.9	0	1.51866	0.095	0	0.115493	1.22256
PG &Gulf of oman	2016	0	2.36318	0	6	0.8	0.6	0	0	1.6	1.3	1.06667	0.422535	9.06441
Iran(Oman sea)	2016	8.81333	0	0	5.286	0.891	0.5664	7742.86	0	2.0255	0.6435	0.786833	0.533239	3.59203
Al-Khobar area, Saudi Arabia	2016	1.1	253.856	2.44898	1.45371	0.448	7.2024	4938.57	0.193433	3.797	0.261	4.17067	0.753944	3.81648
KSA	2016	188.667	3733.21	0	116.857	0	30.76	1373.81	2.25667	0.1535	0.4675	0	0	29.4332
Persian gulf	2017	0	0	5.40816	0.539714	0	0.0812	5253.71	0	1.0065	0.4755	0	0.675915	2.3559
Iran	2017	4.13333	5597.01	23.3673	2.63714	1.3	0.564	32028.6	0.703333	2.9	0.46	0.758333	0.557746	6.97613
Coastal Area of the Three Refineries ,Kuwait	2017	0	0	14.6939	1.04229	0	0.6592	417.143	0	2.123	0.261	0.439667	0.515775	2.19003
UAE,OmanFujairah (F), Khor Fakan (KF) and Dibba (D).	2017	10.0933	0	51.2245	4.47329	2.44643	0.360174	2421.2	0.424745	24.873	0.58113	0.323333	0.241623	3.79723
KSA	2018	20.4067	234.71	21.7347	1.82257	0.401	11.8916	2270.54	0.18595	3.8535	0.2625	10.05	0.679718	6.09716
KSA	2018	15.83	247.724	17.0561	1.44714	0.394	8.392	11226.3	0.204167	4.0525	0.21975	12.6525	0.399296	6.21172
Qatar	2018	0.953333	0	2.65306	0.348571	0.075	0.1888	563.429	0.0886167	0.311	0.104	0.128833	0.117183	0.47897
Qatar	2018	3.8		0.346	0.284	0.168	0.222	909.714	0.11477	0.5075	0.69		0.1047	0.7459
Iran	2019	0	0	198.469	0.977143	0	18.6	0	0	0.3545	67.372	0	6.01634	8.96256
Iran	2019	0	0	17.6531	0.151429	0	3.196	0	0	0.1275	3.2045	0	1.37254	1.29839
Iran	2019	0	0	51.6327	0.316857	0	4.6736	0	0	0.3725	8.2445	0	3.49127	3.05928
Iran	2019	0	0	8.46939	0.0554286	0	0.2536	0	0	0.059	0.159	0	0.386338	0.27489
Kingdom of Bahrain	2019	3.44867	0	2.72755	1.18657	0	2.2168	0	0	1.2448	1.4758	0	0.959355	1.71483
Kuwait	2019	0	0	0	1.94	0.831	0.548	2914.29	0	3.055	0.2995	0	0.585915	2.80909
PG	2020	0	0	0	0	0	0.4636	0	0.20245	0.5755	0.265	0	0	0.34589
northern parts of the Persian Gulf and the Strait	2021	2.6	0	0	2.08286	0.94	0.7	6948.46	0	2.99	0.605	0.723333	0.502817	2.93759
PG	2021	0	0	0	0	0	0.5024	0	0.219317	0.5405	0.244	0	0	0.347198
KSA	2021	1.64667	0	0	0.224571	0.143	0.1656	1373.71	0	0.65	0.175	0.111167	0.0970423	0.625995
Iran (MPAs)	2022	4.47333	3072.14	0	2.53343	0.75	0.5	938	0.5455	2.7415	0.7325	0.625	0.343662	3.86579
Western arabian gulf coastal area	2022		0	1.71429	0.195543	0	0.09176	0	0.0571667	0.1966	0.04595	0	0.0977324	0.147961
Qatar	2022	1.70667	808.458	5.30612	0.38	0.099	0.1928	1964.57	0.047	0.57	0	0.141	0.0983099	1.39437
	2022	1.63333	2110.7		0.963714	0.189	0.3692	7.14286	0.251667	0.915	0.098	0.43	0.695775	1.24541
KSA	2023	1.64667	0	0	0.224571	0.143	0.1656	0	0	0.65	0.175	0.111167	0.0970423	0.239279
Al-Khafji,KSA	2023	1.58667	0	0	0.248	0	0.0976	0	0	0.588	0.1285	0	0.0870423	0.25142

## Sheet: ERI
Title: Long-Term Trends in Heavy Metal Contamination of Marine Sediments in the Arabian Gulf: A Meta-Analysis
Table S2 Ecological risks of HMs in marine sediments in the Gulf
Country	Year of study	Geocoordinates		Eri-As	Eri-Cd	Eri-Cr	ERI-Co	ERI Cu	Eri-Mn	ERI-Ni	ERI-Pb	ERI-V	ERI-ZN	ERI	Reference
Qatar	2003	26.1777	51.4829	0	0	0.165714	4.6	22.8	1.32	10.675	187.5	0	23.8028	250.864	Ahmed, M.&Abdel-Moati, M. 2003
Qatar	2022	25.3471	51.5456	17.0667	159.184	0.76	0.495	0.964	0.047	2.85	0	0.282	0.0983099	181.747	Hasna et al., 2024
Qatar	2001	25.3343	50.7641	29.1667	21.4286	1.54743	0.66	0.874	0.1169	2.8075	0.605	0.573333	0	57.7794	demora 2004
Qatar	2018	25.1953	50.7702	9.53333	79.5918	0.697143	0.375	0.944	0.0886167	1.555	0.52	0.257667	0.117183	93.6798	Castillo et al.2024
Qatar	2015			0	0	0	0	0.54	0	0.565	0	0.207	0.9141	2.2261	Al- Naimi et al., 2015
Qatar	2022			38.6	10.38	0.568	0.84	1.114	0.114	2.537	3.45		0.1047	57.7077	Alshuiael et al., 2022
Iran (MPAs)	2022	27.4724	52.671	44.7333	0	5.06686	3.75	2.5	0.5455	13.7075	3.6625	1.25	0.343662	75.5594	Ghaemi et al., 2023
Persian gulf	2017	28.4177	51.1704	0	162.245	1.07943	0	0.406	0	5.0325	2.3775	0	0.675915	171.816	Mirzaei et al., 2020
Hormuz Strait	2015	27.1682	56.4875	0	0	2.28743	0	6.024	0	8.5125	1.9325	0	0	18.7564	Janadeleh et al., 2018
Persian Gulf	2004	26.1433	57.1483	46.6667	61.2245	0	7	4	0.595	27.75	1.75	0	0.521127	149.507	Agahet al., 2012
Iran	2005	29.2997	50.6496	0	885.918	0	0	0	0	16.2243	22.6197	1.73343	0	926.496	Pourang etal., 2005
Iran	2017	25.359	60.3991	41.3333	701.02	5.27429	6.5	2.82	0.703333	14.5	2.3	1.51667	0.557746	776.526	Agah, 2021
PERSIAN GULF	2012	27.9875	51.5469	34.4	33.6735	3.34171	3.45	3.436	0.44165	14.4425	2.0175	1.33	0.782113	97.3149	Aghadadashi et al., 2018
PG &Gulf of oman	2016	27.2174	56.3062	0	0	12	4	3	0	8	6.5	2.13333	0.422535	36.0559	Irandoost et al., 2021
Iranian coasts of the Oman Sea	2008	25.2873	60.3541	0	0	0	0	7.656	0	6.725	12.5925	0	0	26.9735	Peer & Safahieh,2011
Iranian coasts of the Oman Sea	2012	25.2873	60.3541	0	0	0	0	3.29	0	3.67	3.39	0	0	10.35	Peer & Safahieh,2012
Iran(Oman sea)	2016	25.2956	60.6339	88.1333	0	10.572	4.455	2.832	0	10.1275	3.2175	1.57367	0.533239	121.444	Agah et al., 2016
Iran	2013	23.6315	58.5159	49.3333	36.7347	18.4	0	6.08	0.993333	15.975	60	0	0.943662	188.46	Hamzeh et al., 2013
northern parts of the Persian Gulf and the Strait	2021	27.5834	52.2171	26	0	4.16571	4.7	3.5	0	14.95	3.025	1.44667	0.502817	58.2902	Aali et al., 2024
Imam Khomeini Port, Persian Gulf, Iran	2010	30.0959	49.255	0	0	0	0	3.0864	0.5355	14.01	1.631	1.05067	0.67831	20.9919	Abdollahi et al., 2013
Iran	2019	27.4654	52.6139	0	5954.08	1.95429	0	93	0	1.7725	336.86	0	6.01634	6393.68	Arfaeinia et al., 2019
Iran	2020	27.4654	52.6139	0	529.592	0.302857	0	15.98	0	0.6375	16.0225	0	1.37254	563.907	Arfaeinia et al., 2019
Iran	2021	27.4654	52.6139	0	1548.98	0.633714	0	23.368	0	1.8625	41.2225	0	3.49127	1619.56	Arfaeinia et al., 2019
Iran	2022	27.4654	52.6139	0	254.082	0.110857	0	1.268	0	0.295	0.795	0	0.386338	256.937	Arfaeinia et al., 2019
PG	2020	27.6607	52.3455	0	0	0	0	2.318	0.20245	2.8775	1.325	0	0	6.72295	Allami et al., 2020
PG	2021	27.8339	52.0638	0	0	0	0	2.512	0.219317	2.7025	1.22	0	0	6.65382	Allami et al., 2021
				0	0	0	0	0	0	0	0	0	0	0
KSA	1998	26.6099	51.0397	0	0	1.82857	0	2	0.221667	10.5	0	0.7	0.366197	15.6164	Basaham and El-Sayed (1998
KSA	2018	27.0562	49.6633	204.067	652.041	3.64514	2.005	59.458	0.18595	19.2675	1.3125	20.1	0.679718	962.761	El-sorogy et al., 2018
KSA	2018	27.302	49.5579	158.3	511.684	2.89429	1.97	41.96	0.204167	20.2625	1.09875	25.305	0.399296	764.078	Al-Kahtany et al., 2018
KSA	2016	26.495	50.1837	1886.67	0	233.714	0	153.8	2.25667	0.7675	2.3375	0	0	2279.54	Alshahri et al., 2016
KSA	2021	27.2314	49.543	16.4667	0	0.449143	0.715	0.828	0	3.25	0.875	0.222333	0.0970423	22.9032	El-Sorogy et al., 2022
KSA	2023	27.2965	49.4662	16.4667	0	0.449143	0.715	0.828	0	3.25	0.875	0.222333	0.0970423	22.9032	Al-Kahtany&El-Sorogy, 2023
Abu Aii area of the Gulf	1993	27.3299	49.9	7.2	1267.35	0.881143	0	1.812	0.0596333	8.105	0.385	0.265333	0.124789	1286.18	AL-ARFA& ALAM, 1993
Al-Khafji,KSA	2023	28.3016	48.5336	15.8667	0	0.496	0	0.488	0	2.94	0.6425	0	0.0870423	20.5202	Alzahrani et al., 2023
Al-Khobar area, Saudi Arabia	2016	26.2136	50.2229	11	73.4694	2.90743	2.24	36.012	0.193433	18.985	1.305	8.34133	0.753944	155.208	Alharbi (2017)
				0	0	0	0	0	0	0	0	0	0	0
				0	0	0	0	0	0	0	0	0	0	0
UAE,OmanFujairah (F), Khor Fakan (KF) and Dibba (D).	2017	25.0616	56.3598	100.933	1536.73	8.94657	12.2322	1.80087	0.424745	124.365	2.90565	0.646667	0.241623	1789.23	Tokhi et al., 2017
UAE	2015	24.5105	54.5864	19.0233	30.6122	0	2.05	0.76	0	7.5933	0.475	0	0.115493	60.6294	Al Rashidi et al., 2015
uae	2001	25.1111	55.1549	20.4444	21.9386	6.13714	4.82	0.468667	0.314667	49.3083	0.57	0.535	0	104.537	De Mora et al. (2004)
UAE	2008	24.1357	52.7984	0	0	0	0	1.142	0.116667	2.2225	0	0.514667	0.305211	4.30104	El-Gawad et al., 2008
Abudhabi	1998	24.1283	52.7815	0	1806.12	0.611429	5.35	0.7	0.187833	0.6	5.95	0	0.153521	1819.68	Shriadah et al.,1998
Dubai	1999	25.2091	55.2757	0	1622.45	0.617143	5.2	0.76	0.194833	6.8	7.025	0	0.591549	1643.64	Shriadah et al.,1998
Sharjah	2000	25.3576	55.4321	0	1744.9	1.07429	6.4	5.86	0.1835	5.15	10.9	0	4.22958	1778.7	Shriadah et al., 1998
Umm al-Quwain	2001	25.5537	55.5662	0	1775.51	0.52	5.25	3.64	0.137333	4.275	6.35	0	0.26338	1795.95	Shriadah et al., 1998
Ras al-khaima	2002	25.8073	55.9655	0	1530.61	0.491429	4.95	3.38	0.101833	4.45	6.575	0	0.191549	1550.75	Shriadah et al., 1998
SHUAIBAINDUSTRIALAREA,Kuwait	1994	29.0243	48.1399	0	6.12245	3.17143	0	0	0	7.7	0.4875	0.576667	0	18.058	S. AI-Muzaini and P. G. Jacob,1996
Kuwait	2019	29.811	48.3809	0	0	3.88	4.155	2.74	0	15.275	1.4975	0	0.585915	28.1334	Al shemmari etal., 2019
Kuwait, Qaruh Islans	1991	28.8175	48.7766	217.333	235.714	0.162857	0.455	0.24	0.0195	3.75	0.2575	0.44	0.0180282	458.391	Fowler et al. (1993)
Kuwait	2014	29.4598	47.9614	31.56	82.0408	10.0349	0	6.85655	0	34.6276	3.65	0	1.25993	170.03	Lyons et al., 2015
Coastal Area of the Three Refineries,Kuwait	2017	29.0886	48.1468	0	440.816	2.08457	0	3.296	0	10.615	1.305	0.879333	0.515775	459.512	Al-Qattan F., Al-Sarawi M., 2017
				0	0	0	0	0	0	0	0	0	0	0
Arabian Gulf	1998	25.6025	52.7308	0	0	2.17143	0	1.8	0.275	7.5	0	0.633333	0.309859	12.6896	Basaham and El-Sayed (1998
Western arabian gulf coastal area	2022	26.2687	50.6638	0	51.4286	0.391086	0	0.4588	0.0571667	0.983	0.22975	0	0.0977324	53.6461	Amin et al., 2022
				0	0	0	0	0	0	0	0	0	0	0
Baharin	2004	26.0563	50.575	33.3333	25.1786	1.01657	0.449	2.827	0.0733333	2.255	7.21019	0.40925	0.301549	73.0538	De Mora et al. (2004
Kingdom of Bahrain	2019	26.2706	50.556	34.4867	81.8265	2.37314	0	11.084	0	6.224	7.379	0	0.959355	144.333	Bersuder et al., 2020
Baharin	2003	26.0362	50.6309	0	76.8827	2.45314	0	7.234	0.07245	3.3025	5.0875	0	0.540141	95.5724	Juma et al., 2005
Oman	2024	23.6315	58.5159	0	551.02	0	0	2.72	0	0	2.625	1.4	0	557.765	Al-Husaini et al., 2014
Iraq	2014	29.8163	48.6329	0	0	0	6.835	5.7	0	23.875	3		0.788732	40.1987	Al-Jaberi and Al-Dabbas,2014
Iraq	2014	29.8385	48.3972	322.648	1608.06	0	0	0	0	0	13.7193		0	1944.43	Abdulnabi et al., 2019
Iraq	2006	29.8897	48.3569	0	0	0	15.07	2.808	0.845017	11.245	0		0.612113	30.5801	Al-Saad et al., 2007
